# Supplementary material for: Expanded character sampling inspired by a new Cretaceous conifer seed cone from California: importance of morphology in resolving relationships among the Cupressaceae
Source: Ann Bot. 2025 Jun 4;137(6):1902–18. doi: 10.1093/aob/mcaf099 (PMC13274983; doi:10.1093/aob/mcaf099)
Supplement: mcaf099_Supplementary_Data [file mcaf099_supplementary_data.zip]

Archive with 5 entries (5 files):
- PfeilerEtAl2024_SupplDataSheet1.nex
- PfeilerEtAl2024_SupplDataSheet2.xls
- PfeilerEtAl2024_SupplDataSheet3.TNT
- PfeilerEtAl2024_SupplDataSheet4.zip
- PfeilerEtAl2024_SupplNote.docx
