# Supplementary material for: Expanded character sampling inspired by a new Cretaceous conifer seed cone from California: importance of morphology in resolving relationships among the Cupressaceae
Source: Ann Bot. 2025 Jun 4;137(6):1902–18. doi: 10.1093/aob/mcaf099 (PMC13274983; doi:10.1093/aob/mcaf099)
Supplement: mcaf099_Supplementary_Data [file mcaf099_supplementary_data.zip › PfeilerEtAl2024_SupplDataSheet1.nex]

#NEXUS
[written Thu Apr 10 11:00:12 CDT 2025 by Mesquite  version 3.61 (build 927) at EEB-02CXC69ML7H-(5)/10.105.219.68]

BEGIN TAXA;
	TITLE Taxa;
	DIMENSIONS NTAX=19;
	TAXLABELS
		Cunninghamia Athrotaxis Sequoia Sequoiadendron Cryptomeria Glyptostrobus Taxodium Metasequoia Hesperocyparis 'Athrosequoia_walkeri' 'Stockeystrobus_interdigitata' 'Krassilovidendron_fecundum' 'Haborosequoia_nakajimae' 'Cunninghamiostrobus_hueberi' 'Yezosequoia_shimanukii' 'Yubaristrobus_nakajimae' 'Sequoia_like_cone' 'Austrosequoia_wintonensis' 'Archucupressus_nihongii' 
	;

END;


BEGIN CHARACTERS;
	TITLE  Character_Matrix;
	LINK TAXA = Taxa;
	DIMENSIONS  NCHAR=40;
	FORMAT DATATYPE = STANDARD RESPECTCASE GAP = - MISSING = ? SYMBOLS = "  0 1 2 3";
	CHARSTATELABELS 
		1 'Seed_cone_attachment' /  terminal lateral,
		2 'Seed_cone_grouping' /  solitary clustered,
		3 'More_than_one_growth_ring_in_cone_axis' /  absent present,
		4 'Vascular_cylinder_in_cone_axis' /  complete dissected,
		5 'Taxis_of_ovuliferous_complex' /  'alternate/helical' 'opposite/whorled',
		6 'Angle_of_ovuliferous_complex_divergence_from_cone_axis' /  mostly_90 'mostly <90',
		7 'Sharp_transition_in_angle_between_distal_region_and_subtending_region_of_ovuliferous_complex' /  absent present peltate,
		8 'Horizontal_groove_on_peltate_head' /  absent present,
		9 'Mucro/"Bract"_tip_size of ovuliferous complexes in mature cone' /  absent 'small, acute' elongated not_pronounced,
		10 'Mucro/"Bract"_tip_vascularization' /  absent present,
		11 'Distal_part_of_ovuliferous_complex_significantly_thicker_than_base(side_view)' /  absent present,
		12 'Distal_end_of_ovuliferous_complex_with_lobed_tips' /  absent present,
		13 'Shape_of_lobed_tips_of_the_distal_end_of_the_ovuliferous_complex' /  round 'protruding, pointed',
		14 'Degree_of_fusion_of_ovuliferous_complexes' /  no_fusion fusion_in_any_degree,
		15 'Symmetry_of_ovuliferous_complex_trace_at_origin' /  'radial (cylindrical)' 'bilateral (dorsiventral)',
		16 'Symmetry_of_radial_ovuliferous_complex_trace' /  pith_central pith_adaxially_eccentric pith_abaxially_eccentric,
		17 'Basal-most_dissection_of_ovuliferous_complex_trace' /  forms_bundle_that_diverges_adaxially forms_bundle_that_diverges_abaxially,
		18 'Ovule_vascular_supply' /  'supplied by first-diverging bundle of ovuliferous complex trace' supplied_by_secondary_or_higher_order_bundles_diverging_from_ovuliferous_complex_vasculature,
		19 'Basal-most_diverging_bundle_(if_abaxial)_unbranched' /  'absent (bundle branched)' 'present (bundle not branched)',
		20 'Ovuliferous_complex_trace_diverges_to_form' /  'line of "abaxial" bundles' '"ring" of bundles',
		21 'Distal_divergences_of_ovuliferous_complex_vasculature_form' /  adaxial_and_abaxial_files_of_bundles 'continuous "ring" of bundles' 'adaxial file of bundles + abaxial ring of bundles',
		22 'Vertical_positioning_of_vasculature_within_ovuliferous_complex_distally' /  centered slightly_shifted_adaxially 'shifted adaxially a lot (>1/3, i.e., in the upper third of the ovuliferous complex height, as seen in cross section)',
		23 'Adaxial_component_of_ovuliferous_complex_vasculature_supplies' /  exclusively_the_ovules ovuliferous_complex_beyond_the_ovules,
		24 'Adaxial_component_of_distal_ovuliferous_complex_vasculature_forms' /  'adaxially convex shape, as seen in cross section of ovuliferous complex' linear_horizontal_file adaxially_concave_shape,
		25 'Abaxial_component_of_ovuliferous_complex_vasculature_runs' /  the_entire_length_of_the_ovuliferous_complex 'only part of the ovuliferous complex length (except for mucro bundle, where present)',
		26 'Abaxial_component_of_distal_ovuliferous_complex_vasculature_forms' /  abaxially_convex_shape abaxially_concave_shape linear_horizontal_file ring_,
		27 'Abaxial_component_of_distal_ovuliferous_complex_vasculature_with_adaxially_pointing_notch' /  absent present,
		28 'Vascular_bundle_symmetry' /  all_bundles_in_ovuliferous_complex_have_bilateral_symmetry some_of_the_bundles_have_?radial?_symmetry,
		29 'Transfusion_tissue' /  absent present,
		30 'Base_of_ovuliferous_complex_supplied_by_resin_canal(s)' /  absent present,
		31 'Resin_canals_that_run_all_the_length_of_the_ovuliferous_complex_uninterrupted' /  absent present,
		32 'Interfascicular_resin_canals_in_adaxial_component_of_ovuliferous_complex_vasculature' /  absent present,
		33 'Interfascicular_resin_canals_in_abaxial_component_of_ovuliferous_complex_vasculature' /  absent present,
		34 'Ovule_orientation_before_pollination' /  erect inverted,
		35 'Ovule_orientation_after_pollination' /  erect inverted,
		36 'Number_of_rows_of_seeds' /  _ one more_than_one,
		37 'Seed_shape' /  flat not_flat,
		38 'Winged_seeds' /  absent present,
		39 'Seed_scars' /  conspicuous inconspicuous,
		40 'Seed_position_on_mature_ovuliferous_complex' /  attached_on_basal_half attached_on_distal_half ; 
	MATRIX
	Cunninghamia                  0(0 1)00011-0-00-10100-0-20-000??11-01110100
	Athrotaxis                    0000011-2111010100-101000101001101111101
	Sequoia                       000000211110-1001111111010011110001?0111
	Sequoiadendron                001000211110-10011011010020??10001120111
	Cryptomeria                   0(0 1)00011-21111100111111101001111100010110
	Glyptostrobus                 0001010-1?01110011111110000??11000010111
	Taxodium                      010001103?11010???-112111000110000011010
	Metasequoia                   000010211110-10001-111100011110101110101
	Hesperocyparis                0(0 1)0010201110-100??-110?0011??10000020100
	'Athrosequoia_walkeri'        ??0000211110-1010??112?0020??0100???????
	'Stockeystrobus_interdigitata'??0000200-10-100??0?201003-001000?110101
	'Krassilovidendron_fecundum'  000000211?10-10011011110020??0000?120101
	'Haborosequoia_nakajimae'     ??0001200-10-100111102110100?0010?1????1
	'Cunninghamiostrobus_hueberi' (0 1)?10011-0-00-1010??0-0--020011?-0?110101
	'Yezosequoia_shimanukii'      ??0000101?10-1010?-112?0?100?10001110111
	'Yubaristrobus_nakajimae'     ??0000211?10-1000?-111?0?000?100000?1100
	'Sequoia_like_cone'           ???000211?10-10211?10110010????????????1
	'Austrosequoia_wintonensis'   ??0001211010-10?????????????????????????
	'Archucupressus_nihongii'     ??0010211?10-1000?0110101110?1000?0????1

;

END;

BEGIN TAXA;
	TITLE Taxa2;
	DIMENSIONS NTAX=1;
	TAXLABELS
		taxon_1 
	;

END;


BEGIN ASSUMPTIONS;
	TYPESET * UNTITLED   =  unord:  1- 40;

END;

BEGIN MESQUITECHARMODELS;
	ProbModelSet * UNTITLED   =  'Mk1 (est.)':  1- 40;
END;

BEGIN NOTES;

	AN T = 1 C = 1  A = 0 DC = 2017.5.13.10.21.44 DM = 2018.1.11.15.8.2 ID = 015c02d494123 I = _ TF = (CM '^n') TF = (R Farjon_2005_pg._85);

	AN T = 2 C = 1  A = 0 DC = 2017.5.13.10.17.58 DM = 2025.3.14.16.55.45 ID = 015c02d120301 I = _ TF = (CM ) TF = (R Farjon_2005);

	AN T = 3 C = 1  A = 0 DC = 2017.5.13.10.24.14 DM = 2025.4.10.10.53.44 ID = 015c02d6db425 I = _ TF = (CM ) TF = (R Farjon_2005);

	AN T = 4 C = 1  A = 0 DC = 2017.5.13.10.23.24 DM = 2017.5.13.10.23.28 ID = 015c02d61a114 I = _ TF = (CM ) TF = (R Farjon_2005);

	AN T = 5 C = 1  A = 0 DC = 2017.5.13.10.25.58 DM = 2017.5.13.10.26.3 ID = 015c02d871df7 I = _ TF = (CM ) TF = (R Farjon_2005);

	AN T = 6 C = 1  A = 0 DC = 2017.5.13.10.27.54 DM = 2017.5.13.10.27.58 ID = 015c02da39129 I = _ TF = (CM ) TF = (R Farjon_2005);

	AN T = 7 C = 1  A = 0 DC = 2017.5.13.10.27.16 DM = 2017.5.13.10.27.21 ID = 015c02d9a3418 I = _ TF = (CM ) TF = (R Farjon_2005);

	AN T = 8 C = 1  A = 0 DC = 2017.5.13.10.24.46 DM = 2017.5.13.10.24.49 ID = 015c02d7573d6 I = _ TF = (CM ) TF = (R Farjon_2005);

	AN T = 1 C = 2  A = 0 DC = 2017.5.13.10.46.59 DM = 2017.5.13.10.47.18 ID = 015c02ebb0e917 I = _ TF = (CM '"solitary or paired"') TF = (R Farjon_2005);

	AN T = 2 C = 2  A = 0 DC = 2017.5.13.10.46.19 DM = 2017.5.13.10.46.23 ID = 015c02eb132916 I = _ TF = (CM ) TF = (R Farjon_2005);

	AN T = 3 C = 2  A = 0 DC = 2017.5.13.10.43.47 DM = 2017.5.13.10.43.52 ID = 015c02e8c3cc14 I = _ TF = (CM ) TF = (R Farjon_2005);

	AN T = 4 C = 2  A = 0 DC = 2017.5.13.10.45.3 DM = 2017.5.13.10.45.7 ID = 015c02e9e9c715 I = _ TF = (CM ) TF = (R Farjon_2005);

	AN T = 5 C = 2  A = 0 DC = 2017.5.13.10.34.44 DM = 2017.5.13.10.34.56 ID = 015c02e079fa12 I = _ TF = (CM '"aggregated or solitary"') TF = (R Farjon_2005);

	AN T = 6 C = 2  A = 0 DC = 2017.5.13.10.29.52 DM = 2017.5.13.10.29.56 ID = 015c02dc04d410 I = _ TF = (CM ) TF = (R Farjon_2005);

	AN T = 7 C = 2  A = 0 DC = 2017.5.13.10.33.5 DM = 2017.5.13.10.33.13 ID = 015c02def7d111 I = _ TF = (CM ) TF = (R Farjon_2005);

	AN T = 8 C = 2  A = 0 DC = 2017.5.13.10.37.39 DM = 2017.5.13.10.37.44 ID = 015c02e3250313 I = _ TF = (CM ) TF = (R Farjon_2005);

	AN T = 2 C = 4  A = 0 DC = 2017.5.15.10.32.11 DM = 2017.5.15.10.32.25 ID = 015c0d2adbef58 I = _ TF = (CM Complete_except_where_the_scale_traces_diverge._) ;

	AN T = 1 C = 5  A = 0 DC = 2017.5.13.11.28.23 DM = 2017.5.13.11.28.28 ID = 015c031198ba18 I = _ TF = (CM ) TF = (R Farjon_2005);

	AN T = 2 C = 5  A = 0 DC = 2017.5.13.11.35.38 DM = 2017.5.13.11.35.42 ID = 015c03183a5619 I = _ TF = (CM ) TF = (R Farjon_2005);

	AN T = 3 C = 5  A = 0 DC = 2017.5.13.11.36.25 DM = 2017.5.13.11.36.37 ID = 015c0318f3e620 I = _ TF = (CM ) TF = (R Farjon_2005);

	AN T = 4 C = 5  A = 0 DC = 2017.5.13.11.37.2 DM = 2017.5.13.11.37.6 ID = 015c031982a321 I = _ TF = (CM ) TF = (R Farjon_2005);

	AN T = 5 C = 5  A = 0 DC = 2017.5.13.11.37.21 DM = 2017.5.13.11.37.24 ID = 015c0319cc2222 I = _ TF = (CM ) TF = (R Farjon_2005);

	AN T = 6 C = 5  A = 0 DC = 2017.5.13.11.38.16 DM = 2017.5.13.11.38.20 ID = 015c031aa30f23 I = _ TF = (CM ) TF = (R Farjon_2005);

	AN T = 7 C = 5  A = 0 DC = 2017.5.13.11.38.40 DM = 2017.5.13.11.38.45 ID = 015c031b001c24 I = _ TF = (CM ) TF = (R Farjon_2005);

	AN T = 8 C = 5  A = 0 DC = 2017.5.13.11.42.29 DM = 2017.5.13.11.42.48 ID = 015c031e7f0a25 I = _ TF = (CM '"Decussate"') TF = (R Farjon_2005);

	AN T = 3 C = 7  A = 0 DC = 2017.5.13.12.4.59 DM = 2017.5.13.12.5.15 ID = 015c033319b626 I = _ TF = (CM ) TF = (R Farjon_2005);

	AN T = 4 C = 7  A = 0 DC = 2017.5.13.12.5.5 DM = 2017.5.13.12.5.10 ID = 015c033330f427 I = _ TF = (CM ) TF = (R Farjon_2005);

	AN T = 12 C = 8  A = 0 DC = 2017.11.11.16.21.8 DM = 2018.1.5.13.7.21 ID = 015fad99f35196 I = _ TF = (CM _) ;

	AN T = 16 C = 8  A = 0 DC = 2018.1.10.14.5.42 DM = 2018.1.10.14.5.52 ID = 0160e21b82fd132 I = _ TF = (CM ) TF = (R based_on_fig_1_and_3._);

	AN T = 6 C = 35  A = 0 DC = 2017.5.17.13.27.16 DM = 2017.5.17.13.27.28 ID = 015c1817e01585 I = _ TF = (CM ) TF = (R 'Farjon 2005^n');

	AN T = 2 C = 36  A = 0 DC = 2017.5.14.14.34.33 DM = 2017.5.14.14.34.42 ID = 015c08e262d338 I = _ TF = (CM ) TF = (R 'Farjon 2005; pg 98');

	AN T = 4 C = 36  A = 0 DC = 2017.5.14.15.12.18 DM = 2017.5.14.15.12.22 ID = 015c0904f5a447 I = _ TF = (CM ) TF = (R Farjon_2005);

	AN T = 5 C = 36  A = 0 DC = 2017.5.14.15.13.45 DM = 2017.5.14.15.13.51 ID = 015c090647e148 I = _ TF = (CM ) TF = (R Farjon_2005);

	AN T = 6 C = 36  A = 0 DC = 2017.5.14.15.15.12 DM = 2017.5.14.15.15.18 ID = 015c09079b6449 I = _ TF = (CM ) TF = (R Farjon_2005);

	AN T = 1 C = 37  A = 0 DC = 2017.5.14.14.36.33 DM = 2017.5.14.14.36.41 ID = 015c08e4375b39 I = _ TF = (CM ) TF = (R Farjon_2005);

	AN T = 2 C = 37  A = 0 DC = 2017.5.14.14.40.12 DM = 2025.3.14.17.6.14 ID = 015c08e7919041 I = _ TF = (CM ) TF = (R Farjon_2005);

	AN T = 16 C = 37  A = 0 DC = 2018.1.4.16.18.40 DM = 2018.1.4.16.19.20 ID = 0160c3af1941118 I = _ TF = (CM '"Circular or rarely triangular"') ;

	AN T = 1 C = 38  A = 0 DC = 2017.5.14.14.38.8 DM = 2017.5.14.14.38.13 ID = 015c08e5ace940 I = _ TF = (CM ) TF = (R Farjon_2005);

	AN T = 2 C = 38  A = 0 DC = 2017.5.14.14.40.28 DM = 2017.5.14.14.40.38 ID = 015c08e7ce8e42 I = _ TF = (CM ) TF = (R Farjon_2005);

	AN T = 1 C = 39  A = 0 DC = 2017.5.14.15.34.2 DM = 2017.5.14.15.34.6 ID = 015c0918daf651 I = _ TF = (CM ) TF = (R Farjon_2005);

	AN T = 4 C = 39  A = 0 DC = 2017.5.14.15.34.46 DM = 2017.5.14.15.34.52 ID = 015c091986a452 I = _ TF = (CM ) TF = (R Farjon_2005);

	AN T = 16 C = 39  A = 0 DC = 2018.1.10.14.4.0 DM = 2018.1.10.14.4.19 ID = 0160e219f5c7131 I = _ TF = (CM ) TF = (R Based_on_figure_3_and_19.);

	AN T = 1 C = 40  A = 0 DC = 2017.5.15.13.13.13 DM = 2017.5.15.13.13.39 ID = 015c0dbe493568 I = _ TF = (CM ) TF = (R Florin_1951_pg._375);

END;

Begin MESQUITE;
		MESQUITESCRIPTVERSION 2;
		TITLE AUTO;
		tell ProjectCoordinator;
		timeSaved 1744300812066;
		getEmployee #mesquite.minimal.ManageTaxa.ManageTaxa;
		tell It;
			setID 0 7016657151296054680;
			tell It;
				setDefaultOrder  1 0 2 3 4 5 6 7 17 8 9 10 12 13 14 15 16 11 18;
				attachments ;
			endTell;
			setID 1 3573439849135075738;
		endTell;
		getEmployee #mesquite.charMatrices.ManageCharacters.ManageCharacters;
		tell It;
			setID 0 8240443616334919513;
			tell It;
				setDefaultOrder  17 18 20 19 21 22 23 24 25 26 27 28 29 30 31 32 33 34 35 36 37 38 39 40 41 42 43 44 45 46 47 48 49 50 51 52 53 54 55 56;
				attachments ;
			endTell;
			mqVersion 361;
			checksumv 0 3 4005419094 null  getNumChars 40 numChars 40 getNumTaxa 19 numTaxa 19   short true   bits 15   states 15   sumSquaresStatesOnly 1971.0 sumSquares 1971.0 longCompressibleToShort false usingShortMatrix true   NumFiles 1 NumMatrices 1;
			mqVersion;
		endTell;
		getWindow;
		tell It;
			suppress;
			setResourcesState false false 100;
			setPopoutState 300;
			setExplanationSize 0;
			setAnnotationSize 0;
			setFontIncAnnot 0;
			setFontIncExp 0;
			setSize 1615 911;
			setLocation 0 25;
			setFont SanSerif;
			setFontSize 10;
			getToolPalette;
			tell It;
			endTell;
			desuppress;
		endTell;
		getEmployee  #mesquite.minimal.ManageTaxa.ManageTaxa;
		tell It;
			showTaxa #7016657151296054680 #mesquite.lists.TaxonList.TaxonList;
			tell It;
				setTaxa #7016657151296054680;
				getWindow;
				tell It;
					useTargetValue off;
					setTargetValue ;
					newAssistant  #mesquite.lists.TaxonListCurrPartition.TaxonListCurrPartition;
					setExplanationSize 30;
					setAnnotationSize 20;
					setFontIncAnnot 0;
					setFontIncExp 0;
					setSize 1515 839;
					setLocation 0 25;
					setFont SanSerif;
					setFontSize 10;
					getToolPalette;
					tell It;
					endTell;
				endTell;
				showWindow;
				getEmployee #mesquite.lists.ColorTaxon.ColorTaxon;
				tell It;
					setColor Red;
					removeColor off;
				endTell;
				getEmployee #mesquite.lists.TaxonListAnnotPanel.TaxonListAnnotPanel;
				tell It;
					togglePanel off;
				endTell;
			endTell;
		endTell;
		getEmployee  #mesquite.charMatrices.BasicDataWindowCoord.BasicDataWindowCoord;
		tell It;
			showDataWindow #8240443616334919513 #mesquite.charMatrices.BasicDataWindowMaker.BasicDataWindowMaker;
			tell It;
				getWindow;
				tell It;
					getTable;
					tell It;
						rowNamesWidth 150;
					endTell;
					setExplanationSize 30;
					setAnnotationSize 20;
					setFontIncAnnot 0;
					setFontIncExp 0;
					setSize 1515 839;
					setLocation 0 25;
					setFont SanSerif;
					setFontSize 10;
					getToolPalette;
					tell It;
						setTool mesquite.charMatrices.BasicDataWindowMaker.BasicDataWindow.ibeam;
					endTell;
					setActive;
					setTool mesquite.charMatrices.BasicDataWindowMaker.BasicDataWindow.ibeam;
					colorCells  #mesquite.charMatrices.ColorCells.ColorCells;
				tell It;
					setColor Dark Gray;
					removeColor on;
				endTell;
					colorRowNames  #mesquite.charMatrices.TaxonGroupColor.TaxonGroupColor;
					colorColumnNames  #mesquite.charMatrices.CharGroupColor.CharGroupColor;
					colorText  #mesquite.charMatrices.NoColor.NoColor;
					setBackground White;
					toggleShowNames on;
					toggleShowTaxonNames on;
					toggleTight off;
					toggleThinRows off;
					toggleShowChanges on;
					toggleSeparateLines off;
					toggleShowStates on;
					toggleReduceCellBorders off;
					toggleAutoWCharNames on;
					toggleAutoTaxonNames off;
					toggleShowDefaultCharNames off;
					toggleConstrainCW on;
					toggleBirdsEye off;
					toggleShowPaleGrid off;
					toggleShowPaleCellColors off;
					toggleShowPaleExcluded off;
					togglePaleInapplicable on;
					togglePaleMissing off;
					toggleShowBoldCellText off;
					toggleAllowAutosize on;
					toggleColorsPanel off;
					toggleDiagonal on;
					setDiagonalHeight 80;
					toggleLinkedScrolling on;
					toggleScrollLinkedTables off;
				endTell;
				showWindow;
				getWindow;
				tell It;
					forceAutosize;
				endTell;
				getEmployee #mesquite.charMatrices.AlterData.AlterData;
				tell It;
					toggleBySubmenus off;
				endTell;
				getEmployee #mesquite.charMatrices.ColorByState.ColorByState;
				tell It;
					setStateLimit 9;
					toggleUniformMaximum on;
				endTell;
				getEmployee #mesquite.categ.StateNamesEditor.StateNamesEditor;
				tell It;
					makeWindow;
					tell It;
						getTable;
						tell It;
							rowNamesWidth 508;
						endTell;
						setExplanationSize 30;
						setAnnotationSize 20;
						setFontIncAnnot 0;
						setFontIncExp 0;
						setSize 1515 839;
						setLocation 0 25;
						setFont SanSerif;
						setFontSize 10;
						getToolPalette;
						tell It;
							setTool mesquite.categ.StateNamesEditor.StateNamesWindow.ibeam;
						endTell;
						rowsAreCharacters on;
						toggleConstrainChar on;
						toggleConstrainCharNum 3;
						togglePanel off;
						toggleSummaryPanel off;
					endTell;
					showWindow;
				endTell;
				getEmployee #mesquite.categ.StateNamesStrip.StateNamesStrip;
				tell It;
					showStrip off;
				endTell;
				getEmployee #mesquite.charMatrices.AnnotPanel.AnnotPanel;
				tell It;
					togglePanel on;
				endTell;
				getEmployee #mesquite.charMatrices.CharReferenceStrip.CharReferenceStrip;
				tell It;
					showStrip off;
				endTell;
				getEmployee #mesquite.charMatrices.QuickKeySelector.QuickKeySelector;
				tell It;
					autotabOff;
				endTell;
				getEmployee #mesquite.charMatrices.SelSummaryStrip.SelSummaryStrip;
				tell It;
					showStrip off;
				endTell;
				getEmployee #mesquite.categ.SmallStateNamesEditor.SmallStateNamesEditor;
				tell It;
					panelOpen true;
				endTell;
			endTell;
		endTell;
		getEmployee  #mesquite.charMatrices.ManageCharacters.ManageCharacters;
		tell It;
			showCharacters #8240443616334919513 #mesquite.lists.CharacterList.CharacterList;
			tell It;
				setData 0;
				getWindow;
				tell It;
					useTargetValue off;
					setTargetValue ;
					newAssistant  #mesquite.lists.DefaultCharOrder.DefaultCharOrder;
					newAssistant  #mesquite.lists.CharListInclusion.CharListInclusion;
					newAssistant  #mesquite.lists.CharListPartition.CharListPartition;
					newAssistant  #mesquite.parsimony.CharListParsModels.CharListParsModels;
					setExplanationSize 30;
					setAnnotationSize 20;
					setFontIncAnnot 0;
					setFontIncExp 0;
					setSize 1515 839;
					setLocation 0 25;
					setFont SanSerif;
					setFontSize 10;
					getToolPalette;
					tell It;
					endTell;
				endTell;
				showWindow;
				getEmployee #mesquite.lists.CharListAnnotPanel.CharListAnnotPanel;
				tell It;
					togglePanel off;
				endTell;
			endTell;
		endTell;
		endTell;
end;
