# Supplementary material for: Expanded character sampling inspired by a new Cretaceous conifer seed cone from California: importance of morphology in resolving relationships among the Cupressaceae
Source: Ann Bot. 2025 Jun 4;137(6):1902–18. doi: 10.1093/aob/mcaf099 (PMC13274983; doi:10.1093/aob/mcaf099)
Supplement: mcaf099_Supplementary_Data [file mcaf099_supplementary_data.zip › PfeilerEtAl2024_SupplDataSheet2.xls]

## Sheet: Raw Data
Character number	0		1		2		3		4	5	6	7	8	9	10	11	12	13	14	15	16
	Cone_size_(length)_mm		Cone_L:W_ratio		Number_of_seeds_per_ovuliferous_complex		Number_of_ovuliferous_complexes_per_cone		Position_of_diameter(ratio)	Basal_cone_axis_diameter:narrowest_size_of_ovuliferous_complex_base	Ovuliferous_complex_aspect_ratio_in_adaxial_view(L:W)	Position_of_widest_point_of_ovuliferous_complex_from_base(ratio)	Maximum_number_of_bundles_in_the_ovuliferous_complex(distally)_normalized_to_cross-sectional_area_of_ovuliferous_complex	Xylem_diameter_at_base_of_ovuliferous_complex:overall_cone_axis _length	Maximum_number_of_resin_canals_in_the_ovuliferous_complex(distally)_normalized_to_cross-sectional_area_of_ovuliferous_complex(at_widest)	Cone max width:cone axis max thickness ratio (mm)	Xylem ratio – cone axis radius:xylem radius (at widest point of cone)	ovuliferous complex max width:width at base	Cross-sectional_surface_area_of_xylem_at_base_of_ovuliferous_complex:overall_cross-sectional_surface_area_of_ovuliferous_complex_at_base	Number of resin canals at the base of ovuliferous complex	cross-sectional_surface_area_of_resin_canal_at_base_of_ovuliferous_complex:overall_cross-sectional_surface_area_of_ovuliferous_complex_at_base
	Min	Max	Min	Max	Min	Max	Min	Max
Athrotaxis	10	16	1	1.14286	3	6	18	24	0.206186	3.69492	2.26667	0.588235	1.14914	0.0628747	0.902897	6.93119	2.30612	3	0.217654	3	0.00966543
Cunninghamia	15	25	1	1.25	2	3	47	72	0.6	2.45223	1.3125	0.52381	-	0.0174352	-	3.9253	1.39372	20	0.1	3	-
Sequoia	15	30	1.15385	1.66667	6	8	21	28	0.452381	1.29285	0.6	0.666667	1.68985	0.0475946	0.216647	4.66254	2.09467	3.33333	0.189532	3	0.00536673
Sequoiadendron	12	30	1.2	1.4	8	10	41	48	0.333333	1.32338	?	?	-	0.11504	-	2.81746	1.56593	-	0.665117	0	-
Cryptomeria	12	20	0.833333	-	1	5	42	55	0.37931	?	2.23077	0.534483	1.7234	0.0708063	0.430849	3.8328	2.08	6.5	?	1	0.0117064
Glyptostrobus	14	25	1.4	1.66667	1	3	25	34	0.4375	1.52987	2.22222	0.725	-	-	-	3.96902	4.80287	7.2	0.106974	3	-
Taxodium	20	35	1.23684	-	1	3	17	27	0.4	?	1.36364	-	0.33724	?	0.210775	19.3504	1.69605	3.66667	?	?	?
Metasequoia	15	25	1.5	1.08696	5	9	18	28	0.52	2.6161	0.5	0.714286	0.931996	0.0754645	0.0642756	4.0873	1.6861	4.66667	0.266667	0	?
Hesperocyparis	20	35	1	1.4	8	20	10	14	0.4	1.1719	0.631579	0.75	0.222626	0.120944	0.115765	6.70062	3.05518	3.8	0.424039	1	0.0731994
Athrosequoia_walkeri	9	-	1.5	-	?	?	22	28	?	-	-	0.666667	2.90084	?	0.791139	5	?		?	1	0.0418446
Stockeystrobus_interdigitata	47	-	1.74074	-	6	8	40	-	0.504425	2.34802	0.697674	1	0.466418	?	-	5.06567	?	5	?	0	-
Krassilovidendron_fecundum	14	20	1.55556	1.66667	22	-	14	26	0.538462	1.4	0.837838	0.806452	6.04499	0.0581395	0.693687	6.66667	?	10.5714	0.771246	0	-
Haborosequoia_nakajimae	16	17	1.14286	1.13333	?	?	15	-	0.652174	1.84615	?	?	2.16333	?	2.16333	6.25	?	4.51128	0.109181	3	0.112655
Cunninghamiostrobus_hueberi	30	35	1.2	1.4	3	-	?	?	0.566038	1.5	1.25	?	2.9889	?	2.34842	2.5	?	1.6	?	0	-
Yezosequoia_shimanukii	22	29	1.1	1.16	?	?	20	-	0.586667	?	1.5	?	?	?	?	3.125	?	10	0.166805	6	0.107133
Yubaristrobus_nakajimae	45	-	1.73077	-	3	4	25	-	0.424242	?	1.28571	0.788889	?	?	?	4.33333	?	4	?	1	?
Sequoia_like_cone	22	-	1.29412	-	?	?	15	-	0.551282	?	1.18182	?	?	?	?	3.77778	2.5	3.29341	0.211438	?	?
Austrosequoia_wintonensis	9	16	1.5	1.45455	4	7	29	49	0.55	?	?	?	?	?	?	?	?	3.28255	?	?	?
Archicupressus_nihongii	38	-	2.23529	-	?	?	12	-	?	?	0.666667	?	?	?	?	8.5	?	3.75	0.338003	2	0.0242508
Highest values		47		2.23529		22		72	0.65	3.69	2.27	1	6.04	0.11504	2.35	19.35	4.8	20	0.77	3	0.11
