# Supplementary material for: Expanded character sampling inspired by a new Cretaceous conifer seed cone from California: importance of morphology in resolving relationships among the Cupressaceae
Source: Ann Bot. 2025 Jun 4;137(6):1902–18. doi: 10.1093/aob/mcaf099 (PMC13274983; doi:10.1093/aob/mcaf099)
Supplement: mcaf099_Supplementary_Data [file mcaf099_supplementary_data.zip › PfeilerEtAl2024_SupplDataSheet3.TNT]

nstates cont ;
xread
57 19


&[cont]
Cunninghamia			0.16-0.39	0.15-0.29	0.04-0.09	0.60-1.00	0.66-0.89	0.40-0.56	0.36-0.48	0.00-0.16	?		0.00-0.00	?		0.07-0.11	0.00-0.07	0.81-1.00	0.00-0.03	0.41-0.50	?

Athrotaxis			0.04-0.18	0.15-0.23	0.09-0.22	0.13-0.23	0.00-0.08	0.76-1.00	0.78-1.00	0.10-0.28	0.13-0.17	0.27-0.45	0.28-0.35	0.21-0.28	0.21-0.32	0.06-0.09	0.14-0.20	0.41-0.50	0.00-0.00

Sequoia				0.16-0.50	0.24-0.54	0.22-0.30	0.18-0.29	0.41-0.58	0.09-0.10	0.04-0.10	0.21-0.42	0.21-0.26	0.27-0.36	0.04-0.05	0.10-0.15	0.16-0.26	0.08-0.11	0.11-0.16	0.41-0.50	0.00-0.00

Sequoiadendron			0.09-0.50	0.26-0.38	0.30-0.39	0.50-0.61	0.20-0.33	0.00-0.01	?		?		?		0.82-1.00	?		0.02-0.04	0.04-0.12	?		0.68-0.85	0.00-0.00	?

Cryptomeria			0.09-0.27	0.00-0.10	0.00-0.17	0.52-0.73	0.29-0.43	?		0.76-0.98	0.01-0.18	0.21-0.26	0.36-0.55	0.11-0.15	0.06-0.10	0.15-0.26	0.21-0.28	?		0.14-0.17	0.00-0.00

Glyptostrobus			0.14-0.39	0.38-0.54	0.00-0.09	0.24-0.39	0.39-0.55	0.13-0.23	0.76-0.97	0.30-0.53	?		?		?		0.07-0.11	0.76-1.00	0.25-0.32	0.01-0.04	0.41-0.50	?

Taxodium			0.27-0.62	0.21-0.36	0.00-0.09	0.11-0.27	0.32-0.47	?		0.38-0.51	?		0.02-0.03	?		0.03-0.05	0.80-1.00	0.07-0.15	0.09-0.13	?		?		?

Metasequoia			0.16-0.39	0.44-0.20	0.17-0.34	0.13-0.29	0.52-0.72	0.52-0.54	0.00-0.05	0.27-0.49	0.10-0.13	0.45-0.64	0.17-0.22	0.08-0.12	0.07-0.15	0.13-0.18	0.20-0.27	0.00-0.00	?

Hesperocyparis			0.27-0.62	0.15-0.38	0.30-0.82	0.00-0.06	0.32-0.47	0.02-0.10	0.06-0.12	0.33-0.56	0.00-0.01	0.82-1.00	0.00-0.01	0.20-0.27	0.37-0.53	0.10-0.13	0.38-0.49	0.14-0.17	0.45-0.64

Athrosequoia			0.00-0.04	0.35-0.53	?		0.19-0.29	?		?		?		0.21-0.42	0.37-0.46	?		0.24-0.31	0.12-0.17	?		?		?		0.14-0.17	0.27-0.27

Stockeystrobus_interdigitata	0.78-1.00	0.48-0.68	0.22-0.30	0.42-0.55	0.49-0.68	0.37-0.52	0.09-0.16	0.68-1.00	0.03-0.05	?		?		0.12-0.17	?		0.15-0.20	?		0.00-0.00	?

Krassilovidendron_fecundum	0.14-0.27	0.47-0.54	0.81-1.00	0.06-0.26	0.56-0.76	0.09-0.18	0.15-0.23	0.41-0.67	0.81-1.00	0.27-0.45	0.21-0.26	0.20-0.27	?		0.39-0.50	0.79-1.00	0.00-0.00	?

Haborosequoia_nakajimae		0.18-0.20	0.23-0.22	?		0.06-0.10	0.75-0.99	0.22-0.34	?		?		0.27-0.34	?		0.74-0.91	0.18-0.24	?		0.13-0.17	0.01-0.04	0.41-0.50	0.82-1.00

Cunninghamiostrobus_hueberi	0.50-0.62	0.26-0.38	0.07-0.10	?		0.61-0.82	0.12-0.21	0.33-0.45	?		0.39-0.48	?		0.81-1.00	0.00-0.03	?		0.00-0.02	?		0.00-0.00	?

Yezosequoia_shimanukii		0.32-0.48	0.20-0.24	?		0.13-0.19	0.64-0.87	?		0.44-0.59	?		?		?		?		0.03-0.06	?		0.37-0.46	0.08-0.13	0.82-1.00	0.82-1.00

Yubaristrobus_nakajimae		0.74-0.95	0.47-0.67	0.09-0.13	0.20-0.28	0.35-0.51	?		0.35-0.47	0.38-0.63	?		?		?		0.09-0.13	?		0.11-0.14	?		0.14-0.17	?

Sequoia_like_cone		0.27-0.37	0.24-0.39	?		0.06-0.10	0.58-0.78	?		0.30-0.41	?		?		?		?		0.06-0.10	0.25-0.37	0.07-0.11	0.13-0.19	?		?

Austrosequoia_wintonensis	0.02-0.18	0.44-0.41	0.13-0.26	0.31-0.63	0.58-0.78	?		?		?		?		?		?		?		?		0.07-0.11	?		?		?

Archicupressus_nihongii		0.60-0.77	0.74-1.00	?		0.01-0.05	?		?		0.07-0.14	?		?		?		?		0.28-0.37	?		0.09-0.13	0.28-0.37	0.27-0.33	0.09-0.09


&[num]
Athrotaxis			0000011-2111010100-101000101001101111101
Cunninghamia			0[0 1]00011-0-00-10100-0-20-000??11-01110100
Sequoia				000000211110-1001111111010011110001?0111
Sequoiadendron			001000211110-10011011010020??10001120111
Cryptomeria			0[0 1]00011-21111100111111101001111100010110
Glyptostrobus			0001010-1?01110011111110000??11000010111
Taxodium			010001103?11010???-112111000110000011010
Metasequoia			000010211110-10001-111100011110101110101
Hesperocyparis			0[0 1]0010201110-100??-110?0011??10000020100
Athrosequoia			??0000211110-1010??112?0020??0100???????
Stockeystrobus_interdigitata	??0000200-10-100??0?201003-001000?110101
Krassilovidendron_fecundum	000000211?10-10011011110020??0000?120101
Haborosequoia_nakajimae		??0001200-10-100111102110100?0010?1????1
Cunninghamiostrobus_hueberi	[0 1]?10011-0-00-1010??0-0--020011?-0?110101
Yezosequoia_shimanukii		??0000101?10-1010?-112?0?100?10001110111
Yubaristrobus_nakajimae		??0000211?10-1000?-111?0?000?100000?1100
Sequoia_like_cone		???000211?10-10211?10110010????????????1
Austrosequoia_wintonensis	??0001211010-10?????????????????????????
Archicupressus_nihongii		??0010211?10-1000?0110101110?1000?0????1
;
